# Supplementary material for: Predicting Outcomes of Preterm Neonates Post Intraventricular Hemorrhage
Source: Int J Mol Sci. 2024 Sep 25;25(19):10304. doi: 10.3390/ijms251910304 (PMC11477204; doi:10.3390/ijms251910304)
Supplement: Supplementary file 1 [file ijms-25-10304-s001.zip]

Archive with 1 entries (1 files):
- ijms-3190406-supplementary.pdf
